# Supplementary material for: T Cell Activation Induces Synthesis of CD47 Proteoglycan Isoforms and Their Release in Extracellular Vesicles
Source: Int J Mol Sci. 2025 Aug 28;26(17):8377. doi: 10.3390/ijms26178377 (PMC12428540; doi:10.3390/ijms26178377)
Supplement: Supplementary file 1 [file ijms-26-08377-s001.zip]

Archive with 21 entries (21 files):
- ._B cell activation _MFI_CD47_CD69_BJAB_RAJI.pptx
- ._CD47  CD69-Final Figure (003)_Satya_Cells_MFI.pptx
- ._CD47 & CD69-Final Figure.pptx
- ._Comp(APLP2).pptx
- ._Comp(CD47).pptx
- ._Comp-Cd47 & CD69-RAJI.pptx
- ._Comp.pptx
- 07-02-2025-SK.zip
- 10-Jul-2025.wsp
- 111612.zip
- B cell activation _MFI_CD47_CD69_BJAB_RAJI.pptx
- CD47  CD69-Final Figure (003)_Satya_Cells_MFI.pptx
- CD47 & CD69-Final Figure.pptx
- CD47mRNA.xlsx
- Comp(APLP2).pptx
- Comp(CD47).pptx
- Comp-Cd47 & CD69-RAJI.pptx
- Comp.pptx
- dose curve ch-hs enzymes - Copy.xlsx
- Kaur et al Data supplement.pdf
- Raw data Figure3 PCR.xlsx
