# Supplementary material for: T Cell Activation Induces Synthesis of CD47 Proteoglycan Isoforms and Their Release in Extracellular Vesicles
Source: Int J Mol Sci. 2025 Aug 28;26(17):8377. doi: 10.3390/ijms26178377 (PMC12428540; doi:10.3390/ijms26178377)
Supplement: Supplementary file 1 [file ijms-26-08377-s001.zip › CD47mRNA.xlsx]

## Sheet: Sheet1
	Date	90311	Assay	UT vsCD3	CD3VS TSP1					(+/-) is the SQR of (SD1)^2 + (SD2)^2
Internal Control Values			0		CD3VS VEGF						Control		Subtract Calibrator					CD47-JK
	Ct	Avg	SD	JK				Ct	Avg	SD	Subtract	(+/-)	Normalize		Fold		UT	1
UT	24.7996	25.4998	0.990155	24		JK	UT	26.1885	26.196	0.0105925	0.696215	0.990211	0		1
	26.1999					0		26.2035									CD3	3.28209
CD3	27.5269	29.4279	2.68839				CD3	28.8092	28.4095	0.565219	-1.0184	2.74717	-1.71462		3.28209
	31.3289					0		28.0098									CD3+TSP1	1.84333
CD3+TSP1	21.7586	23.0324	1.80135				CD3+TSP1	22.5795	22.8463	0.37727	-0.1861	1.84044	-0.882315		1.84333
	24.3061							23.1131									TSP1	14.6812
TSP1	23.2695	23.4054	0.192163				TSP1	19.857	20.2258	0.521435	-3.17968	0.555717	-3.87589		14.6812
	23.5413							20.5945
