# Supplementary material for: T Cell Activation Induces Synthesis of CD47 Proteoglycan Isoforms and Their Release in Extracellular Vesicles
Source: Int J Mol Sci. 2025 Aug 28;26(17):8377. doi: 10.3390/ijms26178377 (PMC12428540; doi:10.3390/ijms26178377)
Supplement: Supplementary file 1 [file ijms-26-08377-s001.zip › dose curve ch-hs enzymes - Copy.xlsx]

## Sheet: Sheet1
	Date	83111	Assay	UT vsCD3						(+/-) is the SQR of (SD1)^2 + (SD2)^2
Internal Control Values			B2M								Control		Subtract Calibrator
	Ct	Avg	SD	JK			CHPFR	Ct	Avg	SD	Subtract	(+/-)	Normalize		Fold			CHPFR
UT	22.5915	22.6202	0.0406021			JK	UT	29.6211	29.3403	0.397083	6.72014	0.399153	0		1			3h	6h	24h
	22.6489			3H		0		29.0595									JK-UT	1	1	1
CD3	21.9154	21.9153	0.000141421				CD3	28.3008	28.0487	0.356502	6.13342	0.356502	-0.586715		1.50182
	21.9152					0		27.7966									JK-CD3	1.5	5.2	49.8
UT	21.8343	21.9124	0.110528				UT	30.2321	30.3761	0.203633	8.46371	0.231695	0		1
	21.9906			6H				30.5201									JINB8-UT	1	1	1
CD3	22.7507	22.8551	0.147658				CD3	29.3945	28.9307	0.655905	6.07561	0.67232	-2.38809		5.23464
	22.9595							28.4669									JINB8-CD3	0.09	0.3	5.9
UT	24.7996	25.4998	0.990155				UT	31.3064	30.9676	0.479171	5.4678	1.1	0		1
	26.1999			24H				30.6288
CD3	27.5269	29.4279	2.68839				CD3	30.2545	29.2575	1.40998	-0.170405	3.0357	-5.6382		49.8045
	31.3289							28.2605
UT	26.7076	26.6738	0.0479065	JINB8		JINB8	UT	30.4616	30.3659	0.135397	0.93797	2.6918	0		1
	26.6399					0		30.2701
CD3	25.6803	25.8926	0.300195				CD3	30.0196	30.2265	0.292615	4.33393	0.419214	3.39596		0.0949979
	26.1048							30.4334
UT	24.223	24.9219	0.988337				UT	28.6217	29.3187	0.985679	4.39684	1.39584	0		1
	25.6207							30.0157
CD3	24.0095	24.2536	0.345273				CD3	29.8884	30.1611	0.385614	5.90744	0.517602	1.51061		0.350964
	24.4978							30.4337
UT	25.0332	25.0367	0.00502046				UT	28.9076	29.6743	1.08423	4.63757	1.08424	0		1
	25.0403							30.441
CD3	27.8971	28.0673	0.240713				CD3	29.6708	30.1201	0.635427	2.05277	0.679493	-2.58479		5.99928
	28.2375							30.5694
																	0.397083	0.203633	0.479171
		Internal Control		B2M
		Gene															0.356502	0.655905	1.40998
							CHST11	Ct	Avg	SD					Fold
							UT	23.5598	23.8409	0.397578	1.2207	0.399646	0		1		0.135397	0.985679	1.08423
	CD3-6h different used. B2M value also changed for this other are same							24.122
							CD3	23.47	23.4593	0.0150826	1.54403	0.0150833	0.323325		0.799226		0.292615	0.385614	0.635427
								23.4486
	Type	Label	C(T)				UT	25.3751	25.2957	0.112182	3.38332	0.157484	0		1
A1	Sample	chpfr-jk	29.6211	1				25.2164
B1	Sample	chpfr-jk	29.0595	1			CD3	22.1034	22.4292	0.460715	-0.425895	0.483799	-3.80922		14.0181
A2	Sample	chpfr-jk	28.3008	1				22.755										CHST11
B2	Sample	chpfr-jk	27.7966	1			UT	25.2883	25.6813	0.555864	0.18155	1.13551	0		1			3h	6h	24h
A3	Sample	chpfr-jk	30.2321	1				26.0744									JK-UT	1	1	1
B3	Sample	chpfr-jk	30.5201	1			CD3	25.0892	25.4553	0.517729	-3.97258	2.73779	-4.15413		17.804
A4	Sample	chpfr-jk	29.3945	1				25.8214									JK-CD3	0.7	14	17.8
B4	Sample	chpfr-jk	28.4669	1			UT	25.0501	25.3974	0.491149	-1.27634	0.49348	0		1
A5	Sample	chpfr-jk	31.3064	1				25.7447									JINB8-UT	1	1	1
B5	Sample	chpfr-jk	30.6288	1			CD3	23.9234	24.6333	1.004	-1.25923	1.04792	0.017105		0.988214
A6	Sample	chpfr-jk	30.2545	1				25.3433									JINB8-CD3	0.9	0.4	8.4
B6	Sample	chpfr-jk	28.2605	1			UT	23.451	23.6743	0.315843	-1.24758	1.03758	0		1
A7	Sample	chpfr-jinb8	30.4616	1				23.8976										0.397578	0.112182	0.555864
B7	Sample	chpfr-jinb8	30.2701	1			CD3	23.8464	24.0225	0.249043	-0.231135	0.425718	1.01644		0.494335
A8	Sample	chpfr-jinb8	30.0196	1				24.1986										0.0150826	0.460715	0.517729
B8	Sample	chpfr-jinb8	30.4334	1			UT	24.0198	24.004	0.0223234	-1.03273	0.0228809	0		1
A9	Sample	chpfr-jinb8	28.6217	1				23.9882										0.491149	0.315843	0.0223234
B9	Sample	chpfr-jinb8	30.0157	1			CD3	24.3323	23.9475	0.544083	-4.1198	0.594953	-3.08707		8.49769
A10	Sample	chpfr-jinb8	29.8884	1				23.5628										1.004	0.249043	0.544083
B10	Sample	chpfr-jinb8	30.4337	1
A11	Sample	chpfr-jinb8	28.9076	1
B11	Sample	chpfr-jinb8	30.441	1			EXT1	Ct	Avg	SD					Fold
A12	Sample	chpfr-jinb8	29.6708	1			UT	26.71	27.1322	0.597102	4.51199	0.598481	0		1
B12	Sample	chpfr-jinb8	30.5694	1				27.5544
							CD3	25.3934	25.312	0.115124	3.39672	0.115124	-1.11527		2.16636			EXT1
	Type	Label	C(T)					25.2306										3h	6h	24h
C1	Sample	chst11-jk	23.5598	1			UT	28.6767	28.57	0.150967	6.65756	0.187103	0		1		JK-UT	1	1	1
D1	Sample	chst11-jk	24.122	1				28.4632
C2	Sample	chst11-jk	23.47	1			CD3	28.4124	28.0332	0.536355	5.17807	0.556309	-1.4795		2.78851		JK-CD3	2.1	2.7	72
D2	Sample	chst11-jk	23.4486	1				27.6539
C3	Sample	chst11-jk	25.3751	1			UT	29.3183	30.0252	0.999658	4.52544	1.40703	0		1		JINB8-UT	1	1	1
D3	Sample	chst11-jk	25.2164	1				30.7321
C4	Sample	chst11-jk	22.1034	1			CD3	27.8972	27.7743	0.173856	-1.65359	2.69401	-6.17903		72.4561		JINB8-CD3	0.6	0.8	13
D4	Sample	chst11-jk	22.755	1				27.6514
C5	Sample	chst11-jk	25.2883	1			UT	28.1006	28.0115	0.125985	1.33778	0.134786	0		1
D5	Sample	chst11-jk	26.0744	1				27.9225										0.597102	0.150967	0.999658
C6	Sample	chst11-jk	25.0892	1			CD3	27.3525	27.8698	0.731622	1.97727	0.790815	0.639495		0.641938
D6	Sample	chst11-jk	25.8214	1				28.3872										0.115124	0.536355	0.173856
C7	Sample	chst11-jin	25.0501	1			UT	26.9585	27.9316	1.37613	3.00969	1.69427	0		1
D7	Sample	chst11-jin	25.7447	1				28.9046										0.125985	1.37613	0.0172534
C8	Sample	chst11-jin	23.9234	1			CD3	27.566	27.481	0.120201	3.22738	0.365598	0.21769		0.859941
D8	Sample	chst11-jin	25.3433	1				27.396										0.731622	0.120201	0.523047
C9	Sample	chst11-jin	23.451	1			UT	26.8513	26.8635	0.0172534	1.82674	0.017969	0		1
D9	Sample	chst11-jin	23.8976	1				26.8757
C10	Sample	chst11-jin	23.8464	1			CD3	25.7201	26.0899	0.523047	-1.97743	0.575779	-3.80417		13.9691
D10	Sample	chst11-jin	24.1986	1				26.4598
C11	Sample	chst11-jin	24.0198	1
D11	Sample	chst11-jin	23.9882	1
C12	Sample	chst11-jin	24.3323	1			EXT2	Ct	Avg	SD					Fold
D12	Sample	chst11-jin	23.5628	1			UT	27.2935	27.456	0.22981	4.83585	0.233369	0		1
								27.6185
	Type	Label	C(T)				CD3	26.333	25.8489	0.684508	3.93368	0.684508	-0.90217		1.86887
E1	Sample	ext1-jk	26.71	1				25.3649
F1	Sample	ext1-jk	27.5544	1			UT	29.101	28.5673	0.754815	6.65485	0.762865	0		1
E2	Sample	ext1-jk	25.3934	1				28.0335
F2	Sample	ext1-jk	25.2306	1			CD3	24.2408	23.7907	0.636587	0.935565	0.653488	-5.71928		52.6837
E3	Sample	ext1-jk	28.6767	1				23.3406
F3	Sample	ext1-jk	28.4632	1			UT	28.48	28.3459	0.18971	2.84612	1.00816	0		1
E4	Sample	ext1-jk	28.4124	1				28.2117
F4	Sample	ext1-jk	27.6539	1			CD3	26.8671	26.8733	0.00886005	-2.55456	2.68841	-5.40067		42.244			EXT2
E5	Sample	ext1-jk	29.3183	1				26.8796										3h	6h	24h
F5	Sample	ext1-jk	30.7321	1			UT	27.207	27.0042	0.286689	0.330495	0.290664	0		1		JK-UT	1	1	1
E6	Sample	ext1-jk	27.8972	1				26.8015
F6	Sample	ext1-jk	27.6514	1			CD3	27.5371	27.3561	0.255944	1.46355	0.394493	1.13305		0.455949		JK-CD3	1.8	52.6	42.2
E7	Sample	ext1-jin	28.1006	1				27.1751
F7	Sample	ext1-jin	27.9225	1			UT	26.3192	26.0591	0.367894	1.13722	1.05459	0		1		JINB8-UT	1	1	1
E8	Sample	ext1-jin	27.3525	1				25.799
F8	Sample	ext1-jin	28.3872	1			CD3	26.685	26.4344	0.354345	2.18079	0.494747	1.04357		0.485127		JINB8-CD3	0.4	0.48	12.7
E9	Sample	ext1-jin	26.9585	1				26.1838
F9	Sample	ext1-jin	28.9046	1			UT	26.8736	26.8358	0.0535138	1.79905	0.0537488	0		1
E10	Sample	ext1-jin	27.566	1				26.7979									0.22981	0.754815	0.18971
F10	Sample	ext1-jin	27.396	1			CD3	26.5235	26.1883	0.474051	-1.879	0.531665	-3.67806		12.7999
E11	Sample	ext1-jin	26.8513	1				25.8531									0.684508	0.636587	0.00886005
F11	Sample	ext1-jin	26.8757	1
E12	Sample	ext1-jin	25.7201	1													0.286689	0.367894	0.0535138
F12	Sample	ext1-jin	26.4598	1
																	0.255944	0.354345	0.474051
	Type	Label	C(T)
G1	Sample	ext2-jk	27.2935	1
H1	Sample	ext2-jk	27.6185	1
G2	Sample	ext2-jk	26.333	1
H2	Sample	ext2-jk	25.3649	1
G3	Sample	ext2-jk	29.101	1
H3	Sample	ext2-jk	28.0335	1
G4	Sample	ext2-jk	24.2408	1
H4	Sample	ext2-jk	23.3406	1
G5	Sample	ext2-jk	28.48	1
H5	Sample	ext2-jk	28.2117	1
G6	Sample	ext2-jk	26.8671	1
H6	Sample	ext2-jk	26.8796	1
G7	Sample	ext2-jin	27.207	1
H7	Sample	ext2-jin	26.8015	1
G8	Sample	ext2-jin	27.5371	1
H8	Sample	ext2-jin	27.1751	1
G9	Sample	ext2-jin	26.3192	1
H9	Sample	ext2-jin	25.799	1
G10	Sample	ext2-jin	26.685	1
H10	Sample	ext2-jin	26.1838	1
G11	Sample	ext2-jin	26.8736	1
H11	Sample	ext2-jin	26.7979	1
G12	Sample	ext2-jin	26.5235	1
H12	Sample	ext2-jin	25.8531	1

## Sheet: Sheet2
	Date	83111	Assay	UT vsCD3						(+/-) is the SQR of (SD1)^2 + (SD2)^2
Internal Control Values			B2M								Control		Subtract Calibrator
	Ct	Avg	SD	JK			CHPFR	Ct	Avg	SD	Subtract	(+/-)	Normalize		Fold			CHPFR
UT	22.5915	22.6202	0.0406021			JK	UT	29.6211	29.3403	0.397083	6.72014	0.399153	0		1			3h	6h	24h
	22.6489			3H		0		29.0595									JK-UT	1	1	1
CD3	21.9154	21.9153	0.000141421				CD3	28.3008	28.0487	0.356502	6.13342	0.356502	-0.586715		1.50182
	21.9152					0		27.7966									JK-CD3	1.5	5.2	49.8
UT	21.8343	21.9124	0.110528				UT	30.2321	30.3761	0.203633	8.46371	0.231695	0		1
	21.9906			6H				30.5201									JINB8-UT	1	1	1
CD3	22.7507	22.8551	0.147658				CD3	29.3945	28.9307	0.655905	6.07561	0.67232	-2.38809		5.23464
	22.9595							28.4669									JINB8-CD3	0.09	0.3	5.9
UT	24.7996	25.4998	0.990155				UT	31.3064	30.9676	0.479171	5.4678	1.1	0		1
	26.1999			24H				30.6288
CD3	27.5269	29.4279	2.68839				CD3	30.2545	29.2575	1.40998	-0.170405	3.0357	-5.6382		49.8045
	31.3289							28.2605
UT	26.7076	26.6738	0.0479065	JINB8		JINB8	UT	30.4616	30.3659	0.135397	0.93797	2.6918	0		1
	26.6399					0		30.2701
CD3	25.6803	25.8926	0.300195				CD3	30.0196	30.2265	0.292615	4.33393	0.419214	3.39596		0.0949979
	26.1048							30.4334
UT	24.223	24.9219	0.988337				UT	28.6217	29.3187	0.985679	4.39684	1.39584	0		1
	25.6207							30.0157
CD3	24.0095	24.2536	0.345273				CD3	29.8884	30.1611	0.385614	5.90744	0.517602	1.51061		0.350964
	24.4978							30.4337
UT	25.0332	25.0367	0.00502046				UT	28.9076	29.6743	1.08423	4.63757	1.08424	0		1
	25.0403							30.441
CD3	27.8971	28.0673	0.240713				CD3	29.6708	30.1201	0.635427	2.05277	0.679493	-2.58479		5.99928
	28.2375							30.5694
																	0.397083	0.203633	0.479171
		Internal Control		B2M
		Gene															0.356502	0.655905	1.40998
							CHST11	Ct	Avg	SD					Fold
							UT	23.5598	23.8409	0.397578	1.2207	0.399646	0		1		0.135397	0.985679	1.08423
	CD3-6h different used. B2M value also changed for this other are same							24.122
							CD3	23.47	23.4593	0.0150826	1.54403	0.0150833	0.323325		0.799226		0.292615	0.385614	0.635427
								23.4486
	Type	Label	C(T)				UT	25.3751	25.2957	0.112182	3.38332	0.157484	0		1
A1	Sample	chpfr-jk	29.6211	1				25.2164
B1	Sample	chpfr-jk	29.0595	1			CD3	22.1034	22.4292	0.460715	-0.425895	0.483799	-3.80922		14.0181
A2	Sample	chpfr-jk	28.3008	1				22.755										CHST11
B2	Sample	chpfr-jk	27.7966	1			UT	25.2883	25.6813	0.555864	0.18155	1.13551	0		1			3h	6h	24h
A3	Sample	chpfr-jk	30.2321	1				26.0744									JK-UT	1	1	1
B3	Sample	chpfr-jk	30.5201	1			CD3	25.0892	25.4553	0.517729	-3.97258	2.73779	-4.15413		17.804
A4	Sample	chpfr-jk	29.3945	1				25.8214									JK-CD3	0.7	14	17.8
B4	Sample	chpfr-jk	28.4669	1			UT	25.0501	25.3974	0.491149	-1.27634	0.49348	0		1
A5	Sample	chpfr-jk	31.3064	1				25.7447									JINB8-UT	1	1	1
B5	Sample	chpfr-jk	30.6288	1			CD3	23.9234	24.6333	1.004	-1.25923	1.04792	0.017105		0.988214
A6	Sample	chpfr-jk	30.2545	1				25.3433									JINB8-CD3	0.9	0.4	8.4
B6	Sample	chpfr-jk	28.2605	1			UT	23.451	23.6743	0.315843	-1.24758	1.03758	0		1
A7	Sample	chpfr-jinb8	30.4616	1				23.8976										0.397578	0.112182	0.555864
B7	Sample	chpfr-jinb8	30.2701	1			CD3	23.8464	24.0225	0.249043	-0.231135	0.425718	1.01644		0.494335
A8	Sample	chpfr-jinb8	30.0196	1				24.1986										0.0150826	0.460715	0.517729
B8	Sample	chpfr-jinb8	30.4334	1			UT	24.0198	24.004	0.0223234	-1.03273	0.0228809	0		1
A9	Sample	chpfr-jinb8	28.6217	1				23.9882										0.491149	0.315843	0.0223234
B9	Sample	chpfr-jinb8	30.0157	1			CD3	24.3323	23.9475	0.544083	-4.1198	0.594953	-3.08707		8.49769
A10	Sample	chpfr-jinb8	29.8884	1				23.5628										1.004	0.249043	0.544083
B10	Sample	chpfr-jinb8	30.4337	1
A11	Sample	chpfr-jinb8	28.9076	1
B11	Sample	chpfr-jinb8	30.441	1			EXT1	Ct	Avg	SD					Fold
A12	Sample	chpfr-jinb8	29.6708	1			UT	26.71	27.1322	0.597102	4.51199	0.598481	0		1
B12	Sample	chpfr-jinb8	30.5694	1				27.5544
							CD3	25.3934	25.312	0.115124	3.39672	0.115124	-1.11527		2.16636			EXT1
	Type	Label	C(T)					25.2306										3h	6h	24h
C1	Sample	chst11-jk	23.5598	1			UT	28.6767	28.57	0.150967	6.65756	0.187103	0		1		JK-UT	1	1	1
D1	Sample	chst11-jk	24.122	1				28.4632
C2	Sample	chst11-jk	23.47	1			CD3	28.4124	28.0332	0.536355	5.17807	0.556309	-1.4795		2.78851		JK-CD3	2.1	2.7	72
D2	Sample	chst11-jk	23.4486	1				27.6539
C3	Sample	chst11-jk	25.3751	1			UT	29.3183	30.0252	0.999658	4.52544	1.40703	0		1		JINB8-UT	1	1	1
D3	Sample	chst11-jk	25.2164	1				30.7321
C4	Sample	chst11-jk	22.1034	1			CD3	27.8972	27.7743	0.173856	-1.65359	2.69401	-6.17903		72.4561		JINB8-CD3	0.6	0.8	13
D4	Sample	chst11-jk	22.755	1				27.6514
C5	Sample	chst11-jk	25.2883	1			UT	28.1006	28.0115	0.125985	1.33778	0.134786	0		1
D5	Sample	chst11-jk	26.0744	1				27.9225										0.597102	0.150967	0.999658
C6	Sample	chst11-jk	25.0892	1			CD3	27.3525	27.8698	0.731622	1.97727	0.790815	0.639495		0.641938
D6	Sample	chst11-jk	25.8214	1				28.3872										0.115124	0.536355	0.173856
C7	Sample	chst11-jin	25.0501	1			UT	26.9585	27.9316	1.37613	3.00969	1.69427	0		1
D7	Sample	chst11-jin	25.7447	1				28.9046										0.125985	1.37613	0.0172534
C8	Sample	chst11-jin	23.9234	1			CD3	27.566	27.481	0.120201	3.22738	0.365598	0.21769		0.859941
D8	Sample	chst11-jin	25.3433	1				27.396										0.731622	0.120201	0.523047
C9	Sample	chst11-jin	23.451	1			UT	26.8513	26.8635	0.0172534	1.82674	0.017969	0		1
D9	Sample	chst11-jin	23.8976	1				26.8757
C10	Sample	chst11-jin	23.8464	1			CD3	25.7201	26.0899	0.523047	-1.97743	0.575779	-3.80417		13.9691
D10	Sample	chst11-jin	24.1986	1				26.4598
C11	Sample	chst11-jin	24.0198	1
D11	Sample	chst11-jin	23.9882	1
C12	Sample	chst11-jin	24.3323	1			EXT2	Ct	Avg	SD					Fold
D12	Sample	chst11-jin	23.5628	1			UT	27.2935	27.456	0.22981	4.83585	0.233369	0		1
								27.6185
	Type	Label	C(T)				CD3	26.333	25.8489	0.684508	3.93368	0.684508	-0.90217		1.86887
E1	Sample	ext1-jk	26.71	1				25.3649
F1	Sample	ext1-jk	27.5544	1			UT	29.101	28.5673	0.754815	6.65485	0.762865	0		1
E2	Sample	ext1-jk	25.3934	1				28.0335
F2	Sample	ext1-jk	25.2306	1			CD3	24.2408	23.7907	0.636587	0.935565	0.653488	-5.71928		52.6837
E3	Sample	ext1-jk	28.6767	1				23.3406
F3	Sample	ext1-jk	28.4632	1			UT	28.48	28.3459	0.18971	2.84612	1.00816	0		1
E4	Sample	ext1-jk	28.4124	1				28.2117
F4	Sample	ext1-jk	27.6539	1			CD3	26.8671	26.8733	0.00886005	-2.55456	2.68841	-5.40067		42.244			EXT2
E5	Sample	ext1-jk	29.3183	1				26.8796										3h	6h	24h
F5	Sample	ext1-jk	30.7321	1			UT	27.207	27.0042	0.286689	0.330495	0.290664	0		1		JK-UT	1	1	1
E6	Sample	ext1-jk	27.8972	1				26.8015
F6	Sample	ext1-jk	27.6514	1			CD3	27.5371	27.3561	0.255944	1.46355	0.394493	1.13305		0.455949		JK-CD3	1.8	52.6	42.2
E7	Sample	ext1-jin	28.1006	1				27.1751
F7	Sample	ext1-jin	27.9225	1			UT	26.3192	26.0591	0.367894	1.13722	1.05459	0		1		JINB8-UT	1	1	1
E8	Sample	ext1-jin	27.3525	1				25.799
F8	Sample	ext1-jin	28.3872	1			CD3	26.685	26.4344	0.354345	2.18079	0.494747	1.04357		0.485127		JINB8-CD3	0.4	0.48	12.7
E9	Sample	ext1-jin	26.9585	1				26.1838
F9	Sample	ext1-jin	28.9046	1			UT	26.8736	26.8358	0.0535138	1.79905	0.0537488	0		1
E10	Sample	ext1-jin	27.566	1				26.7979									0.22981	0.754815	0.18971
F10	Sample	ext1-jin	27.396	1			CD3	26.5235	26.1883	0.474051	-1.879	0.531665	-3.67806		12.7999
E11	Sample	ext1-jin	26.8513	1				25.8531									0.684508	0.636587	0.00886005
F11	Sample	ext1-jin	26.8757	1
E12	Sample	ext1-jin	25.7201	1													0.286689	0.367894	0.0535138
F12	Sample	ext1-jin	26.4598	1
																	0.255944	0.354345	0.474051
	Type	Label	C(T)
G1	Sample	ext2-jk	27.2935	1
H1	Sample	ext2-jk	27.6185	1
G2	Sample	ext2-jk	26.333	1
H2	Sample	ext2-jk	25.3649	1
G3	Sample	ext2-jk	29.101	1
H3	Sample	ext2-jk	28.0335	1
G4	Sample	ext2-jk	24.2408	1
H4	Sample	ext2-jk	23.3406	1
G5	Sample	ext2-jk	28.48	1
H5	Sample	ext2-jk	28.2117	1
G6	Sample	ext2-jk	26.8671	1
H6	Sample	ext2-jk	26.8796	1
G7	Sample	ext2-jin	27.207	1
H7	Sample	ext2-jin	26.8015	1
G8	Sample	ext2-jin	27.5371	1
H8	Sample	ext2-jin	27.1751	1
G9	Sample	ext2-jin	26.3192	1
H9	Sample	ext2-jin	25.799	1
G10	Sample	ext2-jin	26.685	1
H10	Sample	ext2-jin	26.1838	1
G11	Sample	ext2-jin	26.8736	1
H11	Sample	ext2-jin	26.7979	1
G12	Sample	ext2-jin	26.5235	1
H12	Sample	ext2-jin	25.8531	1
							CCL3
									#DIV/0!	#DIV/0!	#DIV/0!	#DIV/0!	#DIV/0!		#DIV/0!
									#DIV/0!	#DIV/0!	#DIV/0!	#DIV/0!	#DIV/0!		#DIV/0!
									#DIV/0!	#DIV/0!	#DIV/0!	#DIV/0!	#DIV/0!		#DIV/0!
									#DIV/0!	#DIV/0!	#DIV/0!	#DIV/0!	#DIV/0!		#DIV/0!
									#DIV/0!	#DIV/0!	#DIV/0!	#DIV/0!	#DIV/0!		#DIV/0!
									#DIV/0!	#DIV/0!	#DIV/0!	#DIV/0!	#DIV/0!		#DIV/0!
							CCL5	Ct	Avg	SD
									#DIV/0!	#DIV/0!	#DIV/0!	#DIV/0!	#DIV/0!		#DIV/0!
									#DIV/0!	#DIV/0!	#DIV/0!	#DIV/0!	#DIV/0!		#DIV/0!
									#DIV/0!	#DIV/0!	#DIV/0!	#DIV/0!	#DIV/0!		#DIV/0!
									#DIV/0!	#DIV/0!	#DIV/0!	#DIV/0!	#DIV/0!		#DIV/0!
									#DIV/0!	#DIV/0!	#DIV/0!	#DIV/0!	#DIV/0!		#DIV/0!
									#DIV/0!	#DIV/0!	#DIV/0!	#DIV/0!	#DIV/0!		#DIV/0!
									#DIV/0!	#DIV/0!	#DIV/0!	#DIV/0!	#DIV/0!		#DIV/0!
									#DIV/0!	#DIV/0!	#DIV/0!	#DIV/0!	#DIV/0!		#DIV/0!
									#DIV/0!	#DIV/0!	#DIV/0!	#DIV/0!	#DIV/0!		#DIV/0!
									#DIV/0!	#DIV/0!	#DIV/0!	#DIV/0!	#DIV/0!		#DIV/0!
									#DIV/0!	#DIV/0!	#DIV/0!	#DIV/0!	#DIV/0!		#DIV/0!
									#DIV/0!	#DIV/0!	#DIV/0!	#DIV/0!	#DIV/0!		#DIV/0!
							CCR9	Ct	Avg	SD
									#DIV/0!	#DIV/0!	#DIV/0!	#DIV/0!	#DIV/0!		#DIV/0!
									#DIV/0!	#DIV/0!	#DIV/0!	#DIV/0!	#DIV/0!		#DIV/0!
									#DIV/0!	#DIV/0!	#DIV/0!	#DIV/0!	#DIV/0!		#DIV/0!
									#DIV/0!	#DIV/0!	#DIV/0!	#DIV/0!	#DIV/0!		#DIV/0!
									#DIV/0!	#DIV/0!	#DIV/0!	#DIV/0!	#DIV/0!		#DIV/0!
									#DIV/0!	#DIV/0!	#DIV/0!	#DIV/0!	#DIV/0!		#DIV/0!
									#DIV/0!	#DIV/0!	#DIV/0!	#DIV/0!	#DIV/0!		#DIV/0!
									#DIV/0!	#DIV/0!	#DIV/0!	#DIV/0!	#DIV/0!		#DIV/0!
									#DIV/0!	#DIV/0!	#DIV/0!	#DIV/0!	#DIV/0!		#DIV/0!
									#DIV/0!	#DIV/0!	#DIV/0!	#DIV/0!	#DIV/0!		#DIV/0!
									#DIV/0!	#DIV/0!	#DIV/0!	#DIV/0!	#DIV/0!		#DIV/0!
									#DIV/0!	#DIV/0!	#DIV/0!	#DIV/0!	#DIV/0!		#DIV/0!
							TOLLIP	Ct	Avg	SD
									#DIV/0!	#DIV/0!	#DIV/0!	#DIV/0!	#DIV/0!		#DIV/0!
									#DIV/0!	#DIV/0!	#DIV/0!	#DIV/0!	#DIV/0!		#DIV/0!
									#DIV/0!	#DIV/0!	#DIV/0!	#DIV/0!	#DIV/0!		#DIV/0!
									#DIV/0!	#DIV/0!	#DIV/0!	#DIV/0!	#DIV/0!		#DIV/0!
									#DIV/0!	#DIV/0!	#DIV/0!	#DIV/0!	#DIV/0!		#DIV/0!
									#DIV/0!	#DIV/0!	#DIV/0!	#DIV/0!	#DIV/0!		#DIV/0!
									#DIV/0!	#DIV/0!	#DIV/0!	#DIV/0!	#DIV/0!		#DIV/0!
									#DIV/0!	#DIV/0!	#DIV/0!	#DIV/0!	#DIV/0!		#DIV/0!
									#DIV/0!	#DIV/0!	#DIV/0!	#DIV/0!	#DIV/0!		#DIV/0!
									#DIV/0!	#DIV/0!	#DIV/0!	#DIV/0!	#DIV/0!		#DIV/0!
									#DIV/0!	#DIV/0!	#DIV/0!	#DIV/0!	#DIV/0!		#DIV/0!
									#DIV/0!	#DIV/0!	#DIV/0!	#DIV/0!	#DIV/0!		#DIV/0!
							CD40	Ct	Avg	SD
									#DIV/0!	#DIV/0!	#DIV/0!	#DIV/0!	#DIV/0!		#DIV/0!
									#DIV/0!	#DIV/0!	#DIV/0!	#DIV/0!	#DIV/0!		#DIV/0!

## Sheet: Sheet3
	Date	83111	Assay	UT vsCD3						(+/-) is the SQR of (SD1)^2 + (SD2)^2
Internal Control Values			B2M								Control		Subtract Calibrator
	Ct	Avg	SD	JK			ndst1	Ct	Avg	SD	Subtract	(+/-)	Normalize		Fold			NDST1
UT	22.5915	22.6202	0.0406021			JK	UT	33.7747	33.62	0.218793	10.9998	0.222528	0		1			3h	6h	24h		3h	6h	24h
	22.6489			3H		0		33.4653									JK-UT	1	1	1	UT	1	0.2	1.5
CD3	21.9154	21.9153	0.000141421				CD3	32.4233	32.1466	0.391405	10.2313	0.391405	-0.768545		1.70355						CD3	1.7	3.2	179.5
	21.9152					0		31.8698									JK-CD3	1.7	15.1	114.1	UT	69.5	2.7	5.8
UT	21.8343	21.9124	0.110528				UT	34.6767	35.1184	0.624658	13.206	0.634361	2.20617		0.21671						CD3	14.2	6.6	91.9
	21.9906			6H				35.5601									JINB8-UT	1	1	1
CD3	23.2718	23.5256	0.358906				CD3	32.4747	32.8102	0.474377	9.28455	0.59485	-1.7153		3.28365
	23.7794							33.1456									JINB8-CD3	0.2	2.4	15.8
UT	24.7996	25.4998	0.990155				UT	35.8055	35.8461	0.0574595	10.3463	0.99182	-0.653545		1.57303			JK		JINB8
	26.1999			24H				35.8867										UT	CD3	UT	CD3
CD3	27.5269	29.4279	2.68839				CD3	33.2901	32.9396	0.495654	3.51171	2.7337	-7.48814		179.537		3h	1	1.7	69.5	14.2
	31.3289							32.5891									6h	0.21	3.2	2.7	6.6
UT	26.7076	26.6738	0.0479065	JINB8		JINB8	UT	34.4142	34.3074	0.151073	4.87949	2.69263	-6.12036		69.5686		24h	1.5	179.5	5.8	91.9
	26.6399					0		34.2005
CD3	25.6803	25.8926	0.300195				CD3	32.4143	33.056	0.907444	7.16342	0.95581	-3.83643		14.285
	26.1048							33.6977
UT	24.223	24.9219	0.988337				UT	32.2937	34.4725	3.08133	9.55061	3.23596	-1.44924		2.73064			0.218793	0.624658	0.0574595							NDST1
	25.6207							36.6513										0.391405	0.474377	0.495654							3h	6h	24h
CD3	24.0095	24.2536	0.345273				CD3	32.6762	32.5155	0.227342	8.26185	0.413398	-2.738		6.67145			0.151073	3.08133	0.033135					JK	UT	1	0.2	1.5
	24.4978							32.3547										0.907444	0.227342	0.60971						CD3	1.7	3.2	179.5
UT	25.0332	25.0367	0.00502046				UT	33.5219	33.4985	0.033135	8.46172	0.0335132	-2.53813		5.80836										JINB8	UT	69.5	2.7	5.8
	25.0403							33.475																		CD3	14.2	6.6	91.9
CD3	27.8971	28.0673	0.240713				CD3	32.1133	32.5444	0.60971	4.4771	0.655507	-6.52275		91.9482
	28.2375							32.9756
		Internal Control		B2M
		Gene
		1	TNF				CHST3	Ct	Avg	SD					Fold
		2	SYC				UT	34.7205	34.6505	0.0990586	12.0303	0.107057	0		1				CHST3
		3	IL10B					34.5804											3h	6h	24h
		4					CD3	33.3887	33.3999	0.0158745	11.4846	0.0158752	-0.54567		1.4597			JK-UT	1	1	1	JK-UT
		5	0					33.4111
		6	0				UT	38.7526	39.0832	0.467589	17.1708	0.480474	0		1			JK-CD3	1.4	22.4	858.6	JK-CD3
		7	0					39.4139
		8	0				CD3	34.9717	36.2082	1.74864	12.6826	1.78509	-4.48822		22.4434			JINB8-UT	1	1	1	JINB8-UT
		9	0					37.4447
		10	0				UT	39.6771	40.1089	0.61065	14.6091	1.16331	0		1			JINB8-CD3	0.5	1	58.2	JINB8-CD3
		11	0					40.5406
		12					CD3	33.8327	34.291	0.648134	4.86307	2.76542	-9.74601		858.7
		13						34.7493											0.0990586	0.467589	0.61065
	Type	Label	C(T)				UT	35.8259	35.1371	0.974132	8.46337	0.975309	0		1
A1	Sample	ndst1-jk	33.7747	1				34.4483											0.0158745	1.74864	0.648134
B1	Sample	ndst1-jk	33.4653	1			CD3	35.5324	35.3011	0.327122	9.4085	0.443988	0.94513		0.519383
A2	Sample	ndst1-jk	32.4233	1				35.0698											0.974132	3.15234	1.81198
B2	Sample	ndst1-jk	31.8698	1			UT	36.9254	34.6963	3.15234	9.77446	3.30364	0		1
A3	Sample	ndst1-jk	34.6767	1				32.4673											0.327122	1.51747	1.56122
B3	Sample	ndst1-jk	35.5601	1			CD3	34.9737	33.9007	1.51747	9.64709	1.55625	-0.127375		1.0923
A4	Sample	ndst1-jk	32.4747	1				32.8277
B4	Sample	ndst1-jk	33.1456	1			UT	35.588	34.3067	1.81198	9.27001	1.81198	0		1
A5	Sample	ndst1-jk	35.8055	1				33.0255
B5	Sample	ndst1-jk	35.8867	1			CD3	32.5762	31.4723	1.56122	3.40493	1.57967	-5.86508		58.2861
A6	Sample	ndst1-jk	33.2901	1				30.3683
B6	Sample	ndst1-jk	32.5891	1
A7	Sample	ndst1-jinb8	34.4142	1
B7	Sample	ndst1-jinb8	34.2005	1			CHSY3	Ct	Avg	SD					Fold
A8	Sample	ndst1-jinb8	32.4143	1			UT	31.7672	31.8822	0.162635	9.26198	0.167626	0		1
B8	Sample	ndst1-jinb8	33.6977	1				31.9972
A9	Sample	ndst1-jinb8	32.2937	1			CD3	29.7508	29.594	0.221812	7.67871	0.221812	-1.58327		2.99649
B9	Sample	ndst1-jinb8	36.6513	1				29.4371
A10	Sample	ndst1-jinb8	32.6762	1			UT	35.2056	34.8026	0.569985	12.8902	0.580602	0		1
B10	Sample	ndst1-jinb8	32.3547	1				34.3996
A11	Sample	ndst1-jinb8	33.5219	1			CD3	33.4369	32.7945	0.908448	9.2689	0.976776	-3.62129		12.306
B11	Sample	ndst1-jinb8	33.475	1				32.1521
A12	Sample	ndst1-jinb8	32.1133	1			UT	35.2206	35.5688	0.492429	10.069	1.10584	0		1
B12	Sample	ndst1-jinb8	32.9756	1				35.917
							CD3	33.0116	32.7676	0.345082	3.33971	2.71045	-6.72933		106.104			CHSY3
	Type	Label	C(T)					32.5236										3h	6h	24h
C1	Sample	chst3-jk	34.7205	1			UT	32.1739	32.2294	0.0784252	5.55565	0.0918996	0		1		JK-UT	1	1	1
D1	Sample	chst3-jk	34.5804	1				32.2849
C2	Sample	chst3-jk	33.3887	1			CD3	31.0907	31.9752	1.25079	6.08259	1.28631	0.526935		0.694028		JK-CD3	2.9	12.3	106
D2	Sample	chst3-jk	33.4111	1				32.8596
C3	Sample	chst3-jk	38.7526	1			UT	33.4624	33.4952	0.0462872	8.57328	0.989421	0		1		JINB8-UT	1	1	1
D3	Sample	chst3-jk	39.4139	1				33.5279
C4	Sample	chst3-jk	34.9717	1			CD3	32.336	32.2465	0.126558	7.99287	0.367737	-0.580405		1.49527		JINB8-CD3	0.69	1.49	26.8
D4	Sample	chst3-jk	37.4447	1				32.157
C5	Sample	chst3-jk	39.6771	1			UT	31.7851	31.9141	0.182504	6.87739	0.182573	0		1		SD	0.162635	0.569985	0.492429
D5	Sample	chst3-jk	40.5406	1				32.0432
C6	Sample	chst3-jk	33.8327	1			CD3	29.9968	30.1983	0.284971	2.13099	0.37303	-4.7464		26.8415			0.221812	0.908448	0.345082
D6	Sample	chst3-jk	34.7493	1				30.3998
C7	Sample	chst3-jinb8	35.8259	1														0.0784252	0.0462872	0.182504
D7	Sample	chst3-jinb8	34.4483	1
C8	Sample	chst3-jinb8	35.5324	1			CHSY1	Ct	Avg	SD					Fold			1.25079	0.126558	0.284971
D8	Sample	chst3-jinb8	35.0698	1			UT	33.8499	34.1077	0.364506	11.4875	0.366761	0		1
C9	Sample	chst3-jinb8	36.9254	1				34.3654
D9	Sample	chst3-jinb8	32.4673	1			CD3	32.5756	32.2353	0.48125	10.32	0.48125	-1.16745		2.24614
C10	Sample	chst3-jinb8	34.9737	1				31.895
D10	Sample	chst3-jinb8	32.8277	1			UT	36.032	36.1211	0.125943	14.2087	0.167565	0		1
C11	Sample	chst3-jinb8	35.588	1				36.2102
D11	Sample	chst3-jinb8	33.0255	1			CD3	34.4092	33.803	0.857374	10.2773	0.929464	-3.93135		15.2565
C12	Sample	chst3-jinb8	32.5762	1				33.1967
D12	Sample	chst3-jinb8	30.3683	1			UT	35.2996	35.0056	0.415701	9.50584	1.07388	0		1
								34.7117
	Type	Label	C(T)				CD3	33.4363	33.1814	0.360356	3.75355	2.71244	-5.75229		53.9029
E1	Sample	chsy3-jk	31.7672	1				32.9266
F1	Sample	chsy3-jk	31.9972	1			UT	34.4225	34.1174	0.431469	7.44366	0.434121	0		1
E2	Sample	chsy3-jk	29.7508	1				33.8123
F2	Sample	chsy3-jk	29.4371	1			CD3	33.1111	34.0319	1.30223	8.13933	1.33638	0.695675		0.61742
E3	Sample	chsy3-jk	35.2056	1				34.9527
F3	Sample	chsy3-jk	34.3996	1			UT	33.2913	32.8424	0.634819	7.9205	1.17465	0		1
E4	Sample	chsy3-jk	33.4369	1				32.3935
F4	Sample	chsy3-jk	32.1521	1			CD3	33.0393	33.055	0.0221961	8.80134	0.345986	0.880845		0.543049
E5	Sample	chsy3-jk	35.2206	1				33.0707										CHSY1
F5	Sample	chsy3-jk	35.917	1			UT	33.354	32.9149	0.620903	7.87819	0.620924	0		1			3h	6h	24h
E6	Sample	chsy3-jk	33.0116	1				32.4759									JK-UT	1	1	1
F6	Sample	chsy3-jk	32.5236	1			CD3	31.5442	31.4684	0.107275	3.40104	0.263535	-4.47715		22.2719
E7	Sample	chsy3-jinb8	32.1739	1				31.3925									JK-CD3	2.2	15.2	53
F7	Sample	chsy3-jinb8	32.2849	1
E8	Sample	chsy3-jinb8	31.0907	1													JINB8-UT	1	1	1
F8	Sample	chsy3-jinb8	32.8596	1
E9	Sample	chsy3-jinb8	33.4624	1													JINB8-CD3	0.61	0.54	22
F9	Sample	chsy3-jinb8	33.5279	1
E10	Sample	chsy3-jinb8	32.336	1
F10	Sample	chsy3-jinb8	32.157	1														0.364506	0.125943	0.415701
E11	Sample	chsy3-jinb8	31.7851	1
F11	Sample	chsy3-jinb8	32.0432	1														0.48125	0.857374	0.360356
E12	Sample	chsy3-jinb8	29.9968	1
F12	Sample	chsy3-jinb8	30.3998	1														0.431469	0.634819	0.620903
	Type	Label	C(T)															1.30223	0.0221961	0.107275
G1	Sample	chsy1-jk	33.8499	1
H1	Sample	chsy1-jk	34.3654	1
G2	Sample	chsy1-jk	32.5756	1
H2	Sample	chsy1-jk	31.895	1
G3	Sample	chsy1-jk	36.032	1
H3	Sample	chsy1-jk	36.2102	1
G4	Sample	chsy1-jk	34.4092	1
H4	Sample	chsy1-jk	33.1967	1
G5	Sample	chsy1-jk	35.2996	1
H5	Sample	chsy1-jk	34.7117	1
G6	Sample	chsy1-jk	33.4363	1
H6	Sample	chsy1-jk	32.9266	1
G7	Sample	chsy1-jinb8	34.4225	1
H7	Sample	chsy1-jinb8	33.8123	1
G8	Sample	chsy1-jinb8	33.1111	1
H8	Sample	chsy1-jinb8	34.9527	1
G9	Sample	chsy1-jinb8	33.2913	1
H9	Sample	chsy1-jinb8	32.3935	1
G10	Sample	chsy1-jinb8	33.0393	1
H10	Sample	chsy1-jinb8	33.0707	1
G11	Sample	chsy1-jinb8	33.354	1
H11	Sample	chsy1-jinb8	32.4759	1
G12	Sample	chsy1-jinb8	31.5442	1
H12	Sample	chsy1-jinb8	31.3925	1

## Sheet: Sheet4
			NDST1	control		CHST11	Ct		CHST3	Ct					NDST1	control			Anova: Two-Factor With Replication
	wt	UT	31.9561	22.4984		UT	33.1223		UT	32.5883				UT-wt	31.9561	22.4984
	0		32.6428	22.7284			33.1372			33.3998			wt		32.6428	22.7284			SUMMARY	NDST1	control	Total
		CD3	31.7096	24.6333		CD3	33.3475		CD3	30.3767				CD3-wt	31.7096	24.6333			UT-wt
	0		32.4186	26.4141			33.6253			31.0617					32.4186	26.4141			Count	2	2	4
		UT	33.7478	26.8629		UT	27.5503		UT	29.0958			cd47-/-	UT-cd47-/-	28.8608	21.7386			Sum	64.5989	45.2268	109.826
			33.0375	24.6237			27.4508			28.9464					30.3813	24.3204			Average	32.2995	22.6134	27.4564
		CD3	32.8888	29.7015		CD3	28.5418		CD3	29.4922				CD3-cd47-/-	29.7224	22.5501			Variance	0.235792	0.0264385	31.3607
			32.2	28.3024			27.6603			30.1154					29.4632	21.7718
		UT	32.7259	25.1035		UT	31.0384		UT	29.741									CD3-wt
			31.9173	24.8023			30.6761			29.3754									Count	2	2	4
		CD3	31.8127	26.9342		CD3	29.771		CD3	27.5859									Sum	64.1281	51.0473	115.175
			31.539	26.6081			27.3101			27.6087									Average	32.0641	25.5237	28.7939
			NDST1	control															Variance	0.251355	1.58564	14.8713
		UT	28.8608	21.7386		UT	29.2304		UT	28.8042
	CD47-/-		30.3813	24.3204			29.6601			29.5707									UT-cd47-/-
	0	CD3	29.7224	22.5501		CD3	30.3318		CD3	32.203									Count	2	2	4
			29.4632	21.7718			29.4018			31.0801									Sum	59.2421	46.059	105.301
		UT	28.1171	21.7134		UT	25.7616		UT	26.8607									Average	29.6211	23.0295	26.3253
			27.8234	19.7126			25.5517			27.5519									Variance	1.15608	3.33292	15.9792
		CD3	27.0481	20.0895		CD3	26.8175		CD3	28.1716
			27.2776	18.5667			27.0344			28.3403									CD3-cd47-/-
		UT	29.7053	20.5026		UT	28.4678		UT	29.3662									Count	2	2	4
			31.989	21.0522			29.1548			29.5835									Sum	59.1856	44.3219	103.508
		CD3	32.0235	19.3612		CD3	27.7965		CD3	30.5631									Average	29.5928	22.161	25.8769
			33.117	19.4076			29.7924			29.9047									Variance	0.0335975	0.302844	18.5228
									Anova: Two-Factor With Replication
		Anova: Two-Factor With Replication																	Total
									SUMMARY	NDST1	control	Total							Count	8	8
		SUMMARY	NDST1	control	Total				UT										Sum	247.155	186.655
		UT							Count	2	2	4							Average	30.8943	23.3319
		Count	2	2	4				Sum	59.2421	46.059	105.301							Variance	2.14181	2.68758
		Sum	64.5989	45.2268	109.826				Average	29.6211	23.0295	26.3253
		Average	32.2995	22.6134	27.4564				Variance	1.15608	3.33292	15.9792
		Variance	0.235792	0.0264385	31.3607														ANOVA
									CD3										Source of Variation	SS	df	MS	F	P-value	F crit
		CD3							Count	2	2	4							Sample	20.3669	3	6.78898	7.84323	0.00910273	4.06618
		Count	2	2	4				Sum	59.1856	44.3219	103.508							Columns	228.763	1	228.763	264.288	2.06194e-07	5.31766
		Sum	64.1281	51.0473	115.175				Average	29.5928	22.161	25.8769							Interaction	6.51406	3	2.17135	2.50854	0.132684	4.06618
		Average	32.0641	25.5237	28.7939				Variance	0.0335975	0.302844	18.5228							Within	6.92467	8	0.865584
		Variance	0.251355	1.58564	14.8713
									UT										Total	262.569	15
		UT							Count	2	2	4
		Count	2	2	4				Sum	55.9405	41.426	97.3665
		Sum	66.7853	51.4866	118.272				Average	27.9702	20.713	24.3416
		Average	33.3927	25.7433	29.568				Variance	0.043124	2.00156	18.2374
		Variance	0.252313	2.50719	20.424
									CD3
		CD3							Count	2	2	4
		Count	2	2	4				Sum	54.3257	38.6562	92.9818
		Sum	65.0888	58.0039	123.093				Average	27.1628	19.3281	23.2455
		Average	32.5444	29.0019	30.7732				Variance	0.0263237	1.15954	20.8564
		Variance	0.237271	0.978768	4.58834
									UT
		UT							Count	2	2	4
		Count	2	2	4				Sum	61.6943	41.5548	103.249
		Sum	64.6432	49.9058	114.549				Average	30.8471	20.7774	25.8123
		Average	32.3216	24.9529	28.6373				Variance	2.60767	0.151025	34.7194
		Variance	0.326877	0.0453547	18.2234
									CD3
		CD3							Count	2	2	4
		Count	2	2	4				Sum	65.1405	38.7688	103.909
		Sum	63.3517	53.5423	116.894				Average	32.5703	19.3844	25.9773
		Average	31.6758	26.7712	29.2235				Variance	0.597795	0.00107973	58.1552
		Variance	0.0374695	0.0531804	8.04881
									Total
		Total							Count	12	12
		Count	12	12					Sum	355.529	250.787
		Sum	388.596	309.213					Average	29.6274	20.8989
		Average	32.383	25.7677					Variance	3.8549	2.62132
		Variance	0.423368	4.49803
									ANOVA
		ANOVA							Source of Variation	SS	df	MS	F	P-value	F crit
		Source of Variation	SS	df	MS	F	P-value	F crit	Sample	28.9467	5	5.78934	6.0868	0.00494924	3.10588
		Sample	24.157	5	4.8314	8.86814	0.00101211	3.10588	Columns	457.119	1	457.119	480.607	4.76411e-11	4.74723
		Columns	262.571	1	262.571	481.955	4.68645e-11	4.74723	Interaction	30.8782	5	6.17564	6.49296	0.00382064	3.10588
		Interaction	23.4407	5	4.68815	8.6052	0.00115686	3.10588	Within	11.4136	12	0.95113
		Within	6.53765	12	0.544804
									Total	528.358	23
		Total	316.707	23
