# Supplementary material for: T Cell Activation Induces Synthesis of CD47 Proteoglycan Isoforms and Their Release in Extracellular Vesicles
Source: Int J Mol Sci. 2025 Aug 28;26(17):8377. doi: 10.3390/ijms26178377 (PMC12428540; doi:10.3390/ijms26178377)
Supplement: Supplementary file 1 [file ijms-26-08377-s001.zip › Raw data Figure3 PCR.xlsx]

## Sheet: Figure 3B-D
	Date	40080	Assay	MVEC PLGF and VEGF E expt						(+/-) is the SQR of (SD1)^2 + (SD2)^2
Internal Control Values			GAPDH								Control		Subtract Calibrator
	Ct	Avg	SD				IL2	Ct	Avg	SD	Subtract	(+/-)	Normalize		Fold
ut	23.727	23.8313	0.147545			ut		31.7636	31.3948	0.521619	7.56348	0.542084	0		1	UT-JINB8-IL2
	23.9356					0		31.026								SD
cd3	21.2032	21.1995	0.00528209			cd3		34.1624	34.4665	0.430119	13.267	0.430151	5.70356		0.0191893
	21.1958					0		34.7707
cd3+tsp1	23.2052	23.0321	0.244765			cd3+tsp1		33.2025	32.9007	0.426803	9.86863	0.492006	2.30515		0.20234
	22.859					0		32.599
ut-F	25.2648	24.8869	0.534361			UT		32.8112	32.6454	0.234526	7.75845	0.583561	0		1
	24.5091					0		32.4796
cd3-F	22.2921	21.6103	0.964211			cd3-F		34.3394	34.2178	0.171841	12.6076	0.979404	4.84913		0.0346951
	20.9285					0		34.0963
cd3+tsp1-F	22.9073	24.5723	2.35469			cd3+tsp1-F		34.3046	34.3678	0.0893359	9.79544	2.35639	2.03699		0.243671
	26.2374					0		34.431
ut-S64	23.006	22.672	0.472432			ut-S64		31.5768	31.5193	0.0813314	8.84728	0.479382	0		1
	22.3379					0		31.4617
cd3-S64	22.182	22.1039	0.110429			cd3-S64		35.2739	35.3513	0.109552	13.2475	0.155551	4.40018		0.0473602
	22.0258					0		35.4288
cd3+tsp1-S64	24.6441	24.4321	0.299806			cd3+tsp1-S64		37.9108	37.0575	1.20673	12.6254	1.24341	3.77809		0.0728923
	24.2201					0		36.2042
ut-S79	20.0854	20.4809	0.559406			ut-S79		34.361	34.1665	0.274958	13.6856	0.623328	0		1
	20.8765					0		33.9721
cd3-S79	26.3888	26.3191	0.0986202			cd3-S79		28.7188	28.8734	0.218659	2.55434	0.23987	-11.1313		2243.11
	26.2494					0		29.0281
cd3+tsp1-S79	25.5813	25.6894	0.152848			cd3+tsp1-S79		35.0519	35.1547	0.145325	9.4653	0.210907	-4.22033		18.6399
	25.7975							35.2574
		Internal Control		HPRT1
		Gene
		1	ATX				IFNY	Ct	Avg	SD					Fold
		2	S1P1			ut	0	30.6671	30.4997	0.236732	6.66839	0.278947	0		1
		3	S1P2			0	0	30.3323
		4	S1P3			cd3	0	33.9444	34.5951	0.920151	13.3956	0.920166	6.72718		0.00943884
		5	0			0	0	35.2457
		6	0			cd3+tsp1	0	32.7373	32.8996	0.22952	9.86749	0.335543	3.1991		0.108887
		7	0			0	0	33.0619
		8	0			UT	0	30.8385	31.201	0.512681	6.3141	0.740529	0		1
		9	0			0	0	31.5636
		10	0			cd3-F	0	32.0636	32.6056	0.766497	10.9953	1.23175	4.6812		0.038978
		11	0			0	0	33.1476
		12				cd3+tsp1-F	0	31.9517	32.6898	1.04378	8.11742	2.57567	1.80332		0.286515
		13				0	0	33.4278
						ut-S64	0	29.3779	29.373	0.00692965	6.70101	0.472483	0		1
						0		29.3681
						cd3-S64		33.4172	33.4685	0.0724643	11.3646	0.132082	4.6636		0.0394565
						0		33.5197
						cd3+tsp1-S64		36.07	36.3611	0.411755	11.929	0.509339	5.22801		0.0266816
						0		36.6523
						ut-S79		35.1659	35.1779	0.017013	14.697	0.559665	0		1
						0		35.1899
						cd3-S79		27.4502	27.7469	0.41964	1.42779	0.431072	-13.2692		9872.4
						0		28.0436
						cd3+tsp1-S79		34.0658	33.8638	0.285544	8.17447	0.323879	-6.5225		91.9323
								33.6619
							NDST1	Ct	Avg	SD					Fold
						ut		29.1786	29.0304	0.209523	5.19911	0.25626	0		1
						0		28.8823
						cd3		27.4525	27.1812	0.383747	5.98167	0.383783	0.78256		0.581334
						0		26.9098
						cd3+tsp1		30.0875	29.6292	0.648134	6.59711	0.692811	1.398		0.379455
						0		29.1709
						UT		30.1764	30.1634	0.0184272	5.27648	0.534678	0		1
						0		30.1504
						cd3-F		29.8856	29.8723	0.0187666	8.26208	0.964393	2.9856		0.126254
						0		29.8591
						cd3+tsp1-F		31.6517	31.8115	0.225921	7.23914	2.36551	1.96266		0.256555
						0		31.9712
						ut-S64		28.6748	28.514	0.227342	5.84204	0.524287	0		1
						0		28.3533
						cd3-S64		30.5006	30.6391	0.195932	8.53525	0.224909	2.69321		0.15462
						0		30.7777
						cd3+tsp1-S64		32.5635	32.541	0.0317986	8.10892	0.301488	2.26687		0.207779
						0		32.5185
						ut-S79		26.4816	26.7831	0.426286	6.30214	0.703318	0		1
						0		27.0845
						cd3-S79		25.1052	25.1188	0.0192121	-1.20035	0.100474	-7.50249		181.332
						0		25.1323
						cd3+tsp1-S79		30.1745	30.369	0.275142	4.67964	0.314747	-1.6225		3.07907
								30.5636
							EXT1	Ct	Avg	SD					Fold
						ut		25.1748	25.1421	0.0463014	1.31075	0.154639	0		1
						0		25.1093
						cd3		23.8514	23.6789	0.243874	2.47946	0.243931	1.16871		0.444819
						0		23.5065
						cd3+tsp1		25.0123	25.1802	0.237468	2.14811	0.341029	0.83736		0.559667			UT	CD3	CD3+TSP1
						0		25.3481									CD47-S79-JINB8-IFNY	1	9872.4	91.9323
						UT		24.8388	25.1318	0.414442	0.244895	0.676242	0		1
						0		25.4249
						cd3-F		23.3931	23.7328	0.4805	2.12257	1.0773	1.87767		0.272123
						0		24.0726										UT	CD3	CD3+TSP1
						cd3+tsp1-F		27.3098	27.5332	0.315957	2.96085	2.3758	2.71595		0.152201		CD47-S79-JINB8-NDST1	1	181	3
						0		27.7566
						ut-S64		23.7102	23.8756	0.233925	1.20366	0.527175	0		1
						0		24.041
						cd3-S64		25.3208	25.4567	0.19217	3.35285	0.221639	2.14919		0.225439
						0		25.5926
						cd3+tsp1-S64		26.1963	26.4903	0.415835	2.0582	0.512643	0.854545		0.55304
						0		26.7844
						ut-S79		23.2534	23.4591	0.29089	2.9782	0.630517	0		1
						0		23.6648
						cd3-S79		23.8186	23.7963	0.0315935	-2.52284	0.103557	-5.50103		45.2873
						0		23.7739
						CD3-s79+TSP1		26.1477	26.5658	0.591254	0.87638	0.610692	-2.10182		4.29251
								26.9838
							EXT2	Ct	Avg	SD
							ut	25.1872	24.9175	0.381413	1.08621	0.408957	0		1
							0	24.6478
							cd3	23.1816	23.312	0.184385	2.11247	0.184461	1.02626		0.49098
							0	23.4423
							cd3+tsp1	25.4889	25.674	0.261665	2.64186	0.358299	1.55565		0.340175
							0	25.859
							UT	25.6931	26.1523	0.649435	1.2654	0.841016	0		1
							0	26.6116
							cd3-F	23.8503	24.2068	0.504054	2.59649	1.08801	1.33109		0.397468
							0	24.5632
							cd3+tsp1-F	26.6751	27.1313	0.645129	2.55896	2.44147	1.29356		0.407945
							0	27.5875
							ut-S64	23.8876	24.2151	0.463176	1.54315	0.661607	0		1
							0	24.5426
							cd3-S64	24.6154	25.0289	0.584848	2.92507	0.595182	1.38192		0.383708
							0	25.4425
							cd3+tsp1-S64	27.194	27.2793	0.120639	2.84722	0.323168	1.30407		0.404983
							0	27.3646													UT	CD3	TSP1+CD3
	Type	Label	C(T)				ut-S79	24.092	23.8911	0.284137	3.41016	0.627431	0		1		0.209523	0.383747	0.64	EXT1-UT	1	0.444	0.559
G1	Sample	HPRT1	23.727	1			0	23.6902									0.0184272	0.0187666	0.225921	EXT1-F	1	0.272	0.152
H1	Sample	HPRT1	23.9356	1			cd3-S79	24.1716	24.2706	0.139993	-2.04853	0.171242	-5.45869		43.9774		0.227342	0.195932	0.0317986	EXT-S64	1	0.225	0.553
G2	Sample	HPRT1	21.2032	1			0	24.3696									0.381413	0.184385	0.261665	EXT2-UT	1	0.49	0.34
H2	Sample	HPRT1	21.1958	1			cd3+tsp1-S79	27.1207	26.7672	0.499924	1.07783	0.522769	-2.33233		5.0362		0.649435	0.504054	0.645129	EXT2-F	1	0.397	0.407
G3	Sample	HPRT1	23.2052	1				26.4137									0.463176	0.584848	0.120639	EXT2-S64	1	0.383	0.404
H3	Sample	HPRT1	22.859	1																NDST1-UT	1	0.558	0.379
G4	Sample	HPRT1	25.2648	1			0	Ct	Avg	SD										NDST1-F	1	0.126	0.256
H4	Sample	HPRT1	24.5091	1				27.3831	27.5148	0.18633	3.68352	0.237673	0		1					NDST1-S64	1	0.154	0.207
G5	Sample	HPRT1	22.2921	1				27.6466
H5	Sample	HPRT1	20.9285	1				34.9836	35.4967	0.725718	14.2972	0.725737	10.6137		0.000638202						UT	CD3	TSP1+CD3
G6	Sample	HPRT1	22.9073	1				36.0099												EXT1-CD47-S79	1	43.9	5
H6	Sample	HPRT1	26.2374	1				31.4484	31.5644	0.164098	8.53231	0.294683	4.84879		0.0347033					EXT2-CD47-S79	1	45	4.29
G7	Sample	HPRT1	23.006	1				31.6805
H7	Sample	HPRT1	22.3379	1				30.4729	30.4561	0.0237517	5.56916	0.534888	1.88564		0.270624
G8	Sample	HPRT1	22.182	1				30.4393																				UT	CD3	TSP1+CD3
H8	Sample	HPRT1	22.0258	1				1	1	0	-20.6103	0.964211	-28.1737		3.02792e+08											JINB8-EXT1	Untreated	1	0.444	0.559
G9	Sample	HPRT1	24.6441	1				1																			CD47-F	1	0.272	0.152
H9	Sample	HPRT1	24.2201	1				1	1	0	-23.5723	2.35469	-31.1358		2.35948e+09												CD47-S64	1	0.225	0.553				UT	CD3	TSP1+CD3
G10	Sample	HPRT1	20.0854	1				1																								JinB8-EXT2	Untreated	1	0.49	0.34
H10	Sample	HPRT1	20.8765	1				1	1	0	-21.672	0.472432	-29.2355		6.32048e+08																		CD47-F	1	0.397	0.407
G11	Sample	HPRT1	26.3888	1				1																				UT	CD3	TSP1+CD3			CD47-S64	1	0.383	0.404
H11	Sample	HPRT1	26.2494	1				1	1	0	-21.1039	0.110429	-28.6673		4.26315e+08											JINB8-NDST1	Untreated	1	0.558	0.379
G12	Sample	HPRT1	25.5813	1				1																			CD47-F	1	0.126	0.256
H12	Sample	HPRT1	25.7975	1				1	1	0	-23.4321	0.299806	-30.9956		2.14094e+09												CD47-S64	1	0.154	0.207
	Type	Label	C(T)					1
E1	Sample	IL2	31.7636	1				1	1	0	-19.4809	0.559406	-27.0444		1.38413e+08
F1	Sample	IL2	31.026	1				1
E2	Sample	IL2	34.1624	1				1	1	0	-25.3191	0.0986202	-32.8826		7.91853e+09
F2	Sample	IL2	34.7707	1				1
E3	Sample	IL2	33.2025	1				1	1	0	-24.6894	0.152848	-32.2528		5.11771e+09
F3	Sample	IL2	32.599	1				1
E4	Sample	IL2	32.8112	1
F4	Sample	IL2	32.4796	1
E5	Sample	IL2	34.3394	1
F5	Sample	IL2	34.0963	1			0	Ct	Avg	SD
E6	Sample	IL2	34.3046	1				1	1	0	-22.8313	0.147545	-30.3948		1.4117e+09
F6	Sample	IL2	34.431	1				1
E7	Sample	IL2	31.5768	1				1	1	0	-20.1995	0.00528209	-27.763		2.27764e+08
F7	Sample	IL2	31.4617	1				1
E8	Sample	IL2	35.2739	1				1	1	0	-22.0321	0.244765	-29.5956		8.11263e+08
F8	Sample	IL2	35.4288	1				1
E9	Sample	IL2	37.9108	1				1	1	0	-23.8869	0.534361	-31.4504		2.9344e+09
F9	Sample	IL2	36.2042	1				1
E10	Sample	IL2	34.361	1				1	1	0	-20.6103	0.964211	-28.1737		3.02792e+08
F10	Sample	IL2	33.9721	1				1
E11	Sample	IL2	28.7188	1				1	1	0	-23.5723	2.35469	-31.1358		2.35948e+09
F11	Sample	IL2	29.0281	1				1
E12	Sample	IL2	35.0519	1				1	1	0	-21.672	0.472432	-29.2355		6.32048e+08
F12	Sample	IL2	35.2574	1				1
	Type	Label	C(T)					1	1	0	-21.1039	0.110429	-28.6673		4.26315e+08
C1	Sample	IFNY	30.6671	1				1
D1	Sample	IFNY	30.3323	1				1	1	0	-23.4321	0.299806	-30.9956		2.14094e+09
C2	Sample	IFNY	33.9444	1				1
D2	Sample	IFNY	35.2457	1				1	1	0	-19.4809	0.559406	-27.0444		1.38413e+08
C3	Sample	IFNY	32.7373	1				1
D3	Sample	IFNY	33.0619	1				1	1	0	-25.3191	0.0986202	-32.8826		7.91853e+09
C4	Sample	IFNY	30.8385	1				1
D4	Sample	IFNY	31.5636	1				1	1	0	-24.6894	0.152848	-32.2528		5.11771e+09
C5	Sample	IFNY	32.0636	1				1
D5	Sample	IFNY	33.1476	1
C6	Sample	IFNY	31.9517	1
D6	Sample	IFNY	33.4278	1			0	Ct	Avg	SD
C7	Sample	IFNY	29.3779	1				1	1	0	-22.8313	0.147545	-30.3948		1.4117e+09
D7	Sample	IFNY	29.3681	1				1
C8	Sample	IFNY	33.4172	1				1	1	0	-20.1995	0.00528209	-27.763		2.27764e+08
D8	Sample	IFNY	33.5197	1				1
C9	Sample	IFNY	36.07	1				1	1	0	-22.0321	0.244765	-29.5956		8.11263e+08
D9	Sample	IFNY	36.6523	1				1
C10	Sample	IFNY	35.1659	1				1	1	0	-23.8869	0.534361	-31.4504		2.9344e+09
D10	Sample	IFNY	35.1899	1				1
C11	Sample	IFNY	27.4502	1				1	1	0	-20.6103	0.964211	-28.1737		3.02792e+08
D11	Sample	IFNY	28.0436	1				1
C12	Sample	IFNY	34.0658	1				1	1	0	-23.5723	2.35469	-31.1358		2.35948e+09
D12	Sample	IFNY	33.6619	1				1
	Type	Label	C(T)					1	1	0	-21.672	0.472432	-29.2355		6.32048e+08
A10	Sample	nst1	26.4816	1				1
B10	Sample	nst1	27.0845	1				1	1	0	-21.1039	0.110429	-28.6673		4.26315e+08
A11	Sample	nst1	25.1052	1				1
B11	Sample	nst1	25.1323	1				1	1	0	-23.4321	0.299806	-30.9956		2.14094e+09
A12	Sample	nst1	30.1745	1				1
B12	Sample	nst1	30.5636	1				1	1	0	-19.4809	0.559406	-27.0444		1.38413e+08
								1
	Type	Label	C(T)					1	1	0	-25.3191	0.0986202	-32.8826		7.91853e+09
A1	Sample	ext1	25.1748	1				1
B1	Sample	ext1	25.1093	1				1	1	0	-24.6894	0.152848	-32.2528		5.11771e+09
A2	Sample	ext1	23.8514	1				1
B2	Sample	ext1	23.5065	1
A3	Sample	ext1	25.0123	1
B3	Sample	ext1	25.3481	1
A4	Sample	ext1	24.8388	1			0	Ct	Avg	SD
B4	Sample	ext1	25.4249	1				1	1	0	-22.8313	0.147545	-30.3948		1.4117e+09
A5	Sample	ext1	23.3931	1				1
B5	Sample	ext1	24.0726	1				1	1	0	-20.1995	0.00528209	-27.763		2.27764e+08
A6	Sample	ext1	27.3098	1				1
B6	Sample	ext1	27.7566	1				1	1	0	-22.0321	0.244765	-29.5956		8.11263e+08
A7	Sample	ext1	23.7102	1				1
B7	Sample	ext1	24.041	1				1	1	0	-23.8869	0.534361	-31.4504		2.9344e+09
A8	Sample	ext1	25.3208	1				1
B8	Sample	ext1	25.5926	1				1	1	0	-20.6103	0.964211	-28.1737		3.02792e+08
A9	Sample	ext1	26.1963	1				1
B9	Sample	ext1	26.7844	1				1	1	0	-23.5723	2.35469	-31.1358		2.35948e+09
A10	Sample	ext1	23.2534	1				1
B10	Sample	ext1	23.6648	1				1	1	0	-21.672	0.472432	-29.2355		6.32048e+08
A11	Sample	ext1	23.8186	1				1
B11	Sample	ext1	23.7739	1				1	1	0	-21.1039	0.110429	-28.6673		4.26315e+08
A12	Sample	ext1	26.1477	1				1
B12	Sample	ext1	26.9838	1				1	1	0	-23.4321	0.299806	-30.9956		2.14094e+09
								1
	Type	Label	C(T)					1	1	0	-19.4809	0.559406	-27.0444		1.38413e+08
C1	Sample	ext2	25.1872	1				1
D1	Sample	ext2	24.6478	1				1	1	0	-25.3191	0.0986202	-32.8826		7.91853e+09
C2	Sample	ext2	23.1816	1				1
D2	Sample	ext2	23.4423	1				1	1	0	-24.6894	0.152848	-32.2528		5.11771e+09
C3	Sample	ext2	25.4889	1				1
D3	Sample	ext2	25.859	1
C4	Sample	ext2	25.6931	1
D4	Sample	ext2	26.6116	1
C5	Sample	ext2	23.8503	1			0	Ct	Avg	SD
D5	Sample	ext2	24.5632	1				20.4332	20.3736	0.0842801	-3.45775	0.169919	0		1
C6	Sample	ext2	26.6751	1				20.314
D6	Sample	ext2	27.5875	1				23.6385	23.7602	0.172145	2.5607	0.172226	6.01844		0.0154265
C7	Sample	ext2	23.8876	1				23.8819
D7	Sample	ext2	24.5426	1				20.953	21.2596	0.433647	-1.77247	0.497956	1.68528		0.310944
C8	Sample	ext2	24.6154	1				21.5663
D8	Sample	ext2	25.4425	1				21.2789	21.2802	0.00186676	-3.60674	0.534364	-0.148995		1.1088
C9	Sample	ext2	27.194	1				21.2815
D9	Sample	ext2	27.3646	1				1	1	0	-20.6103	0.964211	-28.1737		3.02792e+08
C10	Sample	ext2	24.092	1				1
D10	Sample	ext2	23.6902	1				1	1	0	-23.5723	2.35469	-31.1358		2.35948e+09
C11	Sample	ext2	24.1716	1				1
D11	Sample	ext2	24.3696	1				1	1	0	-21.672	0.472432	-29.2355		6.32048e+08
C12	Sample	ext2	27.1207	1				1
D12	Sample	ext2	26.4137	1				1	1	0	-21.1039	0.110429	-28.6673		4.26315e+08
								1
	Type	Label	C(T)					1	1	0	-23.4321	0.299806	-30.9956		2.14094e+09
E1	Sample	nst1	29.1786	1				1
F1	Sample	nst1	28.8823	1				1	1	0	-19.4809	0.559406	-27.0444		1.38413e+08
E2	Sample	nst1	27.4525	1				1
F2	Sample	nst1	26.9098	1				1	1	0	-25.3191	0.0986202	-32.8826		7.91853e+09
E3	Sample	nst1	30.0875	1				1
F3	Sample	nst1	29.1709	1				1	1	0	-24.6894	0.152848	-32.2528		5.11771e+09
E4	Sample	nst1	30.1764	1				1
F4	Sample	nst1	30.1504	1
E5	Sample	nst1	29.8856	1
F5	Sample	nst1	29.8591	1			0	Ct	Avg	SD
E6	Sample	nst1	31.6517	1				20.0671	20.0172	0.0706117	-3.81412	0.163571	0		1
F6	Sample	nst1	31.9712	1				19.9673
E7	Sample	nst1	28.6748	1				24.0313	24.0179	0.019	2.81842	0.0197205	6.63254		0.0100787
F7	Sample	nst1	28.3533	1				24.0045
E8	Sample	nst1	30.5006	1				20.5676	20.609	0.0586616	-2.42309	0.251696	1.39104		0.381291
F8	Sample	nst1	30.7777	1				20.6505
E9	Sample	nst1	32.5635	1				21.2247	21.2051	0.0277115	-3.68186	0.535079	0.132265		0.912398
F9	Sample	nst1	32.5185	1				21.1855
								1	1	0	-20.6103	0.964211	-28.1737		3.02792e+08
								1
								1	1	0	-23.5723	2.35469	-31.1358		2.35948e+09
								1
								1	1	0	-21.672	0.472432	-29.2355		6.32048e+08
								1
								1	1	0	-21.1039	0.110429	-28.6673		4.26315e+08
								1
								1	1	0	-23.4321	0.299806	-30.9956		2.14094e+09
								1
								1	1	0	-19.4809	0.559406	-27.0444		1.38413e+08
								1
								1	1	0	-25.3191	0.0986202	-32.8826		7.91853e+09
								1
								1	1	0	-24.6894	0.152848	-32.2528		5.11771e+09
								1
							0	Ct	Avg	SD
								1	1	0	-22.8313	0.147545	-30.3948		1.4117e+09
								1
								1	1	0	-20.1995	0.00528209	-27.763		2.27764e+08
								1
								1	1	0	-22.0321	0.244765	-29.5956		8.11263e+08
								1
								1	1	0	-23.8869	0.534361	-31.4504		2.9344e+09
								1
								1	1	0	-20.6103	0.964211	-28.1737		3.02792e+08
								1
								1	1	0	-23.5723	2.35469	-31.1358		2.35948e+09
								1
								1	1	0	-21.672	0.472432	-29.2355		6.32048e+08
								1
								1	1	0	-21.1039	0.110429	-28.6673		4.26315e+08
								1
								1	1	0	-23.4321	0.299806	-30.9956		2.14094e+09
								1
								1	1	0	-19.4809	0.559406	-27.0444		1.38413e+08
								1
								1	1	0	-25.3191	0.0986202	-32.8826		7.91853e+09
								1
								1	1	0	-24.6894	0.152848	-32.2528		5.11771e+09
								1

## Sheet: Figure 3A
Date	40080	Assay	MVEC PLGF and VEGF E expt						(+/-) is the SQR of (SD1)^2 + (SD2)^2
		GAPDH								Control		Subtract Calibrator
Ct	Avg	SD				ndst1	Ct	Avg	SD	Subtract	(+/-)	Normalize		Fold
20.3408	20.0596	0.39774			UT		24.6673	24.7033	0.0509117	24.3056	0.0509117	0		1
19.7783							24.7393
18.5018	18.6883	0.263772			cd3		24.1035	24.0913	0.0172675	23.8275	0.0172675	-0.478052		1.39286
18.8748							24.0791
19.2619	19.2584	0.00500632			cd3+tsp1		24.7528	24.8761	0.174436	24.8711	0.174436	0.565529		0.675708
19.2548							24.9995
20.0413	19.468	0.810839			UT		24.1812	24.5269	0.488901	23.716	0.488901	0		1
18.8946							24.8726
20.1312	19.9231	0.294298			cd3		24.6214	24.6502	0.0407364	24.3559	0.0407364	0.639882		0.641766
19.715							24.679
20.8287	20.7838	0.0635335			cd3+tsp1		24.1354	24.5566	0.595667	24.4931	0.595667	0.777021		0.583571
20.7389							24.9778
26.9221	25.6646	1.77839			UT		26.5739	26.6347	0.0859418	24.8563	0.0859418	0		1
24.4071							26.6954
25.6538	31.4104	8.14106			cd3		25.5813	25.5374	0.0620203	17.3964	0.0620203	-7.45992		176.059
37.167							25.4936
26.8943	28.1602	1.7903			cd3+tsp1		25.6808	25.9911	0.43876	24.2008	0.43876	-0.655468		1.57513
29.4261							26.3013
	#DIV/0!	#DIV/0!			0			#DIV/0!	#DIV/0!	#DIV/0!	#DIV/0!	#DIV/0!		#DIV/0!
					0
	#DIV/0!	#DIV/0!			0			#DIV/0!	#DIV/0!	#DIV/0!	#DIV/0!	#DIV/0!		#DIV/0!
					0
	#DIV/0!	#DIV/0!			0			#DIV/0!	#DIV/0!	#DIV/0!	#DIV/0!	#DIV/0!		#DIV/0!
	Internal Control		HPRT1
	Gene
	1	ATX				EXT2	Ct	Avg	SD					Fold
	2	S1P1			UT	0	24.5246	24.4678	0.0802778	24.0701	0.0802778	0		1
	3	S1P2				0	24.4111
	4	S1P3			cd3	0	24.0194	24.1631	0.203279	23.8993	0.203279	-0.170747		1.12564
	5	0				0	24.3069
	6	0			cd3+tsp1	0	24.8432	24.8526	0.0132229	24.8476	0.0132229	0.777479		0.583385
	7	0				0	24.8619
	8	0			UT	0	24.9988	25.4053	0.574885	24.5944	0.574885	0		1
	9	0				0	25.8118
	10	0			cd3	0	25.1651	25.1646	0.000700036	24.8703	0.000700036	0.275862		0.825957
	11	0				0	25.1641
	12				cd3+tsp1	0	24.7335	24.9891	0.361487	24.9256	0.361487	0.331131		0.794913
	13					0	25.2447
					UT	ext1	24.0648	24.1305	0.0928431	22.3521	0.0928431	0		1
	Type	Label	C(T)				24.1961
G1	Sample	taf9	20.3408	1	cd3		24.0254	24.2355	0.297204	16.0945	0.297204	-6.25765		76.5139
H1	Sample	taf9	19.7783	1			24.4457
G2	Sample	taf9	18.5018	1	cd3+tsp1		25.0788	25.0503	0.0403051	23.26	0.0403051	0.907862		0.532974
H2	Sample	taf9	18.8748	1			25.0218
G3	Sample	taf9	19.2619	1				#DIV/0!	#DIV/0!	#DIV/0!	#DIV/0!	#DIV/0!		#DIV/0!
H3	Sample	taf9	19.2548	1
G4	Sample	taf9	20.0413	1				#DIV/0!	#DIV/0!	#DIV/0!	#DIV/0!	#DIV/0!		#DIV/0!
H4	Sample	taf9	18.8946	1
G5	Sample	taf9	20.1312	1				#DIV/0!	#DIV/0!	#DIV/0!	#DIV/0!	#DIV/0!		#DIV/0!
H5	Sample	taf9	19.715	1
G6	Sample	taf9	20.8287	1
H6	Sample	taf9	20.7389	1
			1			ext1	Ct	Avg	SD					Fold
	Type	Label	C(T)		UT		22.5174	22.2874	0.325241	21.8897	0.325241	0		1
A1	Sample	ndst1	24.6673	1			22.0574
B1	Sample	ndst1	24.7393	1	cd3		21.1834	21.0819	0.143606	20.8181	0.143606	-1.07157		2.10171
A2	Sample	ndst1	24.1035	1			20.9803
B2	Sample	ndst1	24.0791	1	cd3+tsp1		22.2572	21.8561	0.567128	21.8511	0.567128	-0.0385358		1.02707
A3	Sample	ndst1	24.7528	1			21.4551
B3	Sample	ndst1	24.9995	1	UT		23.0618	23.1165	0.0773009	22.3057	0.0773009	0		1
A4	Sample	ndst1	24.1812	1			23.1712
B4	Sample	ndst1	24.8726	1	cd3		22.0779	22.3414	0.372652	22.0471	0.372652	-0.258583		1.1963
A5	Sample	ndst1	24.6214	1			22.6049
B5	Sample	ndst1	24.679	1	cd3+tsp1		22.7952	22.9927	0.279279	22.9292	0.279279	0.623516		0.649087
A6	Sample	ndst1	24.1354	1			23.1902
B6	Sample	ndst1	24.9778	1	UT	ext2	26.1846	26.5534	0.521548	24.775	0.521548	0		1
	Type	Label	C(T)				26.9221
C1	Sample	ext1	24.5246	1	cd3		27.2801	27.3859	0.149631	19.2449	0.149631	-5.5301		46.2089
D1	Sample	ext1	24.4111	1			27.4917
C2	Sample	ext1	24.0194	1	cd3+tsp1		29.6448	28.4961	1.62453	26.7058	1.62453	1.93084		0.262277
D2	Sample	ext1	24.3069	1			27.3474
C3	Sample	ext1	24.8432	1				#DIV/0!	#DIV/0!	#DIV/0!	#DIV/0!	#DIV/0!		#DIV/0!
D3	Sample	ext1	24.8619	1
C4	Sample	ext1	24.9988	1				#DIV/0!	#DIV/0!	#DIV/0!	#DIV/0!	#DIV/0!		#DIV/0!
D4	Sample	ext1	25.8118	1
C5	Sample	ext1	25.1651	1				#DIV/0!	#DIV/0!	#DIV/0!	#DIV/0!	#DIV/0!		#DIV/0!
D5	Sample	ext1	25.1641	1
C6	Sample	ext1	24.7335	1
D6	Sample	ext1	25.2447	1
	Type	Label	C(T)					Avg	SD					Fold
E1	Sample	ext2	22.5174	1				#DIV/0!	#DIV/0!	#DIV/0!	#DIV/0!	#DIV/0!		#DIV/0!				UT	CD3	CD3+TSP1
F1	Sample	ext2	22.0574	1													24h-EXT2	1	46	0.26
E2	Sample	ext2	21.1834	1				#DIV/0!	#DIV/0!	#DIV/0!	#DIV/0!	#DIV/0!		#DIV/0!			24h-EXT1	1	76	0.53
F2	Sample	ext2	20.9803	1
E3	Sample	ext2	22.2572	1				#DIV/0!	#DIV/0!	#DIV/0!	#DIV/0!	#DIV/0!		#DIV/0!
F3	Sample	ext2	21.4551	1
E4	Sample	ext2	23.0618	1				#DIV/0!	#DIV/0!	#DIV/0!	#DIV/0!	#DIV/0!		#DIV/0!
F4	Sample	ext2	23.1712	1
E5	Sample	ext2	22.0779	1				#DIV/0!	#DIV/0!	#DIV/0!	#DIV/0!	#DIV/0!		#DIV/0!
F5	Sample	ext2	22.6049	1
E6	Sample	ext2	22.7952	1				#DIV/0!	#DIV/0!	#DIV/0!	#DIV/0!	#DIV/0!		#DIV/0!					UT	CD3	CD3+TSP1
F6	Sample	ext2	23.1902	1														24h-NSDT1	1	176	1.5
							1	1	0	-0.778388	0	-25.084		3.55658e+07
							1
	Type	Label	C(T)				1	1	0	-7.14106	0	-31.4467		2.92677e+09
A1	Sample	ut	26.5739	ndst1			1
A2	Sample	ut	26.6954	1			1	1	0	-0.790295	0	-25.0959		3.58606e+07
A3	Sample	ut	24.0648	e2			1
A4	Sample	ut	24.1961	1			1	1	0	#DIV/0!	0	#DIV/0!		#DIV/0!
A5	Sample	ut	26.1846	e1			1
A6	Sample	ut	26.9221	1			1	1	0	#DIV/0!	0	#DIV/0!		#DIV/0!
A7	Sample	ut	24.4071	taf9			1
A8	Sample	ut	23.99	1			1	1	0	#DIV/0!	0	#DIV/0!		#DIV/0!
B1	Sample	cd3	25.5813	ndst1			1
B2	Sample	cd3	25.4936	1
B3	Sample	cd3	24.0254	e2			Ct	Avg	SD
B4	Sample	cd3	24.4457	1			21.3007	21.4652	0.232681	21.0674	0.232681	0		1
B5	Sample	cd3	27.2801	e1			21.6297
B6	Sample	cd3	27.4917	1			30.8618	31.0014	0.197481	30.7376	0.197481	9.67019		0.00122739
B7	Sample	cd3	25.6538	taf9			31.141
B8	Sample	cd3	37.167	1			22.6712	22.8447	0.245373	22.8397	0.245373	1.77224		0.292754
C1	Sample	tsp1+cd3	25.6808	ndst1			23.0182
C2	Sample	tsp1+cd3	26.3013	1			22.743	22.5351	0.29405	21.7243	0.29405	0.656826		0.634272
C3	Sample	tsp1+cd3	25.0788	e2			22.3272
C4	Sample	tsp1+cd3	25.0218	1			1	1	0	0.705702	0	-23.5999		1.27138e+07
C5	Sample	tsp1+cd3	29.6448	e1			1
C6	Sample	tsp1+cd3	27.3474	1			1	1	0	0.936466	0	-23.3691		1.08345e+07
C7	Sample	tsp1+cd3	26.8943	taf9			1
C8	Sample	tsp1+cd3	29.4261	1			1	1	#DIV/0!	-0.778388	#DIV/0!	-25.084		3.55658e+07
